# Supplementary material for: Impact of Amerind ancestry and FADS genetic variation on omega-3 deficiency and cardiometabolic traits in Hispanic populations
Source: Commun Biol. 2021 Jul 28;4:918. doi: 10.1038/s42003-021-02431-4 (PMC8319323; doi:10.1038/s42003-021-02431-4)
Supplement: Supplementary file 2 — Supplementary Data 1 [file 42003_2021_2431_MOESM2_ESM.xlsx]

## Sheet: Sheet1
rs174537	triglyceride		rs174537	Eselectin		Trait	rs174537Genotype	mean	sd	effect_model1	se_model1	effect_model2	se_model2
GG	89		GG	70.254		Triglycerides	GG	134.079	68.2216	0	0	0	0
GT	210		GT	54.902			GT	155.505	78.2035	21.2735	5.5948	11.8148	5.8552
GT	298		GG	36.468			TT	163.98	78.3871	29.935	6.0878	16.1864	6.807
GG	134		GT	52.098		E-selectin	GG	55.1005	20.9565	0	0	0	0
GT	39		TT	31.742			GT	65.191	26.8918	10.0022	5.0392	10.4054	5.2999
GT	161		GG	41.577			TT	66.8089	31.6519	11.4979	5.331	10.4879	5.9643
GG	78		GT	27.955
GT	124		GT	29.551
GT	106		GT	72.926
GT	182		GT	93.451
TT	177		TT	33.421		*_model1: covariates adjustment for age and sex
TT	76		GG	64.438		*_model2: covariates adjustment for age, sex and first four principal components of ancestry
GT	114		GG	58.447
TT	101		TT	42.217
TT	89		TT	50.533
GG	69		GT	97.846
GT	170		GT	105.81
GT	147		GG	42.582
GG	164		GT	37.213
GT	144		TT	120.92
GT	92		TT	64.503
GG	98		TT	55.481
TT	86		GG	23.762
TT	58		GT	106.63
GG	185		GG	42.096
GG	120		GG	33.891
GG	163		GT	34.588
TT	237		GG	61.496
GT	362.32		GG	60.655
TT	127		TT	39.928
GG	91		GT	21.125
GT	118		TT	43.729
GT	104		GT	48.303
GG	362.32		TT	61.115
GT	84		GT	118.03
GT	90		TT	77.515
GT	109		GG	77.408
GT	109		GT	59.93
TT	134		TT	92.444
GT	85		GT	53.466
GT	261		GT	83.653
GT	195		GG	22.803
GT	188		GT	75.45
TT	355		GT	90.421
GG	92		GT	67.115
GT	81		GG	50.262
GT	63		TT	55.26
TT	272		TT	95.786
TT	362.32		GT	46.459
TT	121		TT	86.693
TT	229		TT	22.717
GT	139		GT	51.699
GG	80		TT	66.899
GT	179		GG	36.014
GT	191		TT	74.604
GG	95		GG	60.516
GG	94		TT	37.156
GG	75		GT	60.852
TT	220		GG	68.72
TT	87		TT	98.527
GT	154		GG	42.856
GG	217		TT	66.719
GG	74		TT	42.72
TT	85		GG	65.864
GT	138		GG	53.621
TT	146		TT	30.882
GG	362.32		GT	108.75
GT	82		GG	110.53
GG	187		GT	63.545
TT	139		GG	32.385
GT	188		TT	34.737
GT	70		GT	73.84
TT	133		GT	41.41
GT	94		GG	45.76
GG	109		TT	42.7
GT	81		GG	77.622
GT	45		GG	73.784
GT	156		TT	105.97
GG	172		TT	88.089
GT	318		GG	35.688
GT	150		GT	44.169
GT	94		GT	47.118
GG	60		GG	24.054
GG	58		GT	51.114
GT	112		GG	57.576
TT	155		GT	122.01
TT	153		GT	67.344
TT	142		TT	33.143
GT	87		GT	60.714
TT	178		GT	60.236
GT	131		GT	81.38
TT	59		GT	54.878
GT	135		GT	97.427
GT	143		TT	57.898
GG	181		TT	52.717
GG	113		GG	32.369
GG	73		GT	35.529
GG	55		GT	51.496
GT	162		GT	32.306
GT	72		TT	34.759
TT	231		TT	72.02
GG	42		GG	79.085
TT	284		GG	59.851
TT	154		GT	82.55
TT	71		GT	34.529
TT	135		TT	79.799
GT	168		TT	92.108
TT	85		GG	49.76
GG	118		TT	139.59
GT	103		TT	68.415
GT	85		GT	64.818
GT	72		TT	184.73
TT	153		GG	80.522
GG	51		TT	53.598
TT	81		GG	52.918
GG	150		GG	39.994
GG	239		GT	160.33
TT	196		GT	67.858
TT	47		TT	51.97
GT	133		GT	49.053
GT	162		GT	113.2
GT	182		GT	57.895
GG	77		TT	44.976
GT	301		GG	77.192
GG	334		GG	52.864
TT	149		GT	93.384
GG	63		GT	54.503
TT	170		TT	34.788
GT	153		TT	119.85
GT	117		GG	73.371
GG	179		GT	45.078
TT	148		TT	36.696
TT	140		TT	17.651
GG	114		GT	34.125
GT	260		TT	24.988
GT	95		GT	47.49
GT	270		TT	74.376
GT	100		TT	71.037
GG	80		GT	51.813
TT	97		GT	56.71
GT	84		TT	88.733
GT	135		TT	56.636
TT	269		GG	45.789
GG	129		GT	86.808
GG	77		GG	74.187
GT	358		GT	60.587
TT	139		GG	51.411
GG	81		TT	81.598
GT	202		GT	77.267
TT	79		TT	61.453
GT	90		GT	66.214
GT	266		GT	91.168
GT	78		GG	55.205
TT	107		GT	59.276
TT	232		TT	102.62
GG	168		GG	118.78
GG	139		TT	64.214
GT	55		GT	24.672
TT	281		GT	26.579
GT	83		TT	52.33
GT	89		GT	45.974
TT	84		GT	48.045
GT	193		GG	9.911
GT	137		GG	60.766
TT	164		GG	47.312
TT	242		GT	37.638
GT	81		GT	64.937
GT	362.32		TT	83.863
GT	114		GG	65.075
GG	132		GT	58.098
GT	107		GT	124.01
GG	159		TT	120.38
TT	98		GT	68.415
GT	119		GT	91.498
TT	362.32		GT	64.583
GT	282		GT	72.067
GT	246		GT	35.278
GT	248		GT	76.93
GG	219		TT	52.325
TT	69		GT	78.398
GT	73		GG	47.331
GG	209		TT	98.247
GT	92		TT	71.207
GG	171
GG	76
GG	49
GT	236
GT	85
GT	126
TT	202
GG	103
GT	93
GT	130
GT	54
GT	200
TT	220
TT	211
TT	216
TT	238
GT	208
GT	68
GT	224
GG	101
GG	362.32
GT	97
TT	101
TT	179
GT	106
TT	104
GT	224
TT	177
GT	314
TT	49
GT	221
GT	115
GT	85
GT	170
GG	92
GT	88
TT	95
TT	272
GT	120
TT	123
GG	82
GG	165
GG	162
GG	159
GT	101
TT	64
GG	78
TT	213
GT	315
GG	171
GT	362.32
GG	58
GT	324
GT	276
GG	186
TT	224
GT	140
GT	149
GT	58
TT	129
GT	106
GG	86
GG	226
TT	155
GG	251
TT	304
TT	125
GT	104
GT	97
GT	135
TT	154
GT	112
GG	177
TT	251
TT	216
GT	93
GT	87
GT	96
TT	67
TT	138
GT	137
GG	139
GT	63
TT	94
TT	137
GT	168
GG	55
GT	122
GT	79
TT	77
GT	169
GG	203
TT	141
TT	229
GG	200
GT	174
GT	191
GG	192
GG	120
GT	102
TT	145
GT	129
TT	77
GT	157
GT	127
GT	359
GT	306
GT	238
TT	159
TT	174
GG	71
GT	294
GG	94
GG	114
GT	136
TT	106
GG	128
GG	196
GT	134
TT	307
GT	102
GT	153
GT	132
GT	151
GG	78
GG	294
GG	105
GG	56
GG	103
TT	205
TT	95
TT	214
GG	335
GG	86
GG	135
TT	148
GG	183
TT	127
GT	238
GT	58
GT	337
TT	307
GG	362.32
GG	135
GG	120
TT	157
GT	158
GG	147
GT	101
GT	318
TT	362.32
GT	65
TT	35
TT	164
GT	90
GG	91
GT	188
TT	229
GG	74
GT	205
GG	201
TT	98
GT	100
TT	84
GG	250
GG	133
TT	224
GT	203
TT	165
GT	199
TT	170
GG	78
TT	86
GT	189
GG	75
GT	265
GG	114
GT	83
TT	117
GG	209
TT	141
GT	162
TT	275
TT	81
TT	182
TT	189
GT	84
GT	202
GG	57
GG	171
GT	309
GG	123
TT	163
TT	199
GT	130
TT	150
GT	160
GG	111
GG	74
GT	67
TT	143
GG	133
GG	65
TT	75
TT	71
GG	80
GG	126
GT	57
GT	362.32
TT	248
GT	136
TT	122
TT	145
GG	108
TT	170
GT	93
TT	90
GT	205
GT	254
GT	335
TT	195
TT	192
GG	64
GG	125
TT	362.32
GT	158
GT	138
GT	273
GT	161
GT	120
GT	199
GG	68
GT	99
GG	97
GT	215
GT	57
TT	170
TT	247
GT	178
TT	65
TT	80
TT	116
GT	76
TT	332
GT	121
TT	153
GG	113
GG	149
GG	109
GT	115
GT	362.32
GT	297
TT	241
GG	153
GG	98
GG	137
GG	206
GG	130
GT	129
TT	158
TT	161
GT	100
GG	139
GT	102
GT	85
GT	67
GT	176
GG	156
GT	175
GG	37
GT	362.32
GT	140
GG	139
GT	58
TT	65
GT	222
TT	275
GT	56
GG	99
TT	212
TT	117
TT	154
GT	61
GT	109
TT	202
GT	170
TT	362.32
GG	143
GG	104
GG	263
GT	185
TT	198
GG	123
GT	100
GG	51
GG	84
GT	169
TT	100
GT	345
TT	86
GG	238
GT	178
TT	170
TT	204
TT	212
GG	46
GT	99
GG	123
GT	156
GG	152
TT	123
TT	98
TT	90
GG	86
GT	86
GT	189
GT	116
GT	155
GT	48
TT	125
GT	270
GG	156
GT	166
GT	125
GG	200
GG	105
TT	194
GT	362.32
GT	309
GT	106
GT	196
TT	362.32
GT	93
GT	358
GG	169
GT	139
GG	96
GT	89
TT	78
TT	326
GT	158
TT	128
GT	164
TT	170
GT	102
GG	316
GT	138
GT	121
GT	173
GT	90
TT	164
GT	185
TT	234
TT	106
GT	61
GT	56
GT	134
TT	126
TT	192
GG	113
TT	148
GT	90
GT	86
TT	95
GG	69
GT	89
TT	107
GT	238
TT	209
TT	150
TT	93
GT	256
GT	185
GG	121
GT	182
GT	184
GG	147
GT	135
TT	362.32
GG	98
TT	249
GT	193
GT	92
GG	102
GT	251
GG	111
GT	270
GT	97
GT	334
GG	196
GG	223
GT	200
GT	113
TT	174
GT	199
GG	44
GG	202
TT	79
GT	264
TT	72
GT	175
GT	115
GG	167
GT	115
TT	111
GG	147
GT	127
GG	190
GT	90
GT	87
GT	57
TT	235
GT	113
GT	106
GT	77
TT	102
GT	59
TT	278
GG	200
GG	228
TT	119
GG	132
TT	142
TT	200
GT	195
GG	89
GT	162
TT	81
GT	126
GG	158
GG	70
GT	189
TT	135
GG	156
GT	206
GG	59
TT	206
TT	151
TT	88
GT	93
GG	124
GT	68
GG	40
TT	92
GG	145
GG	61
TT	82
GT	118
GG	202
GT	113
TT	104
TT	75
GG	93
GT	203
GG	147
GG	89
GT	212
GG	234
GG	75
TT	159
GG	78
TT	204
GG	152
GG	151
GT	84
TT	115
GT	158
GG	362.32
GT	96
GG	94
TT	183
TT	158
TT	113
GG	82
GT	107
TT	237
GT	85
GT	275
TT	333
TT	186
GT	119
TT	96
GT	211
GG	132
GG	233
GG	157
GT	104
TT	115
GG	69
GT	103
GT	89
GG	104
GT	89
GG	152
TT	145
TT	362.32
TT	196
GG	119
TT	362.32
GG	64
GT	209
GT	63
GG	116
TT	178
TT	220
GT	295
TT	153
GT	126
TT	155
TT	158
GT	122
GT	268
GT	265
TT	156
GT	72
GT	112
GT	87
TT	223
GG	88
TT	66
TT	192
TT	202
GT	140
GG	181
GT	285
GG	97
GT	362
TT	127
GG	65
GT	135
GG	99
GT	270
GG	88
GG	82
GT	59
GT	101
TT	76
TT	157
TT	194
GT	94
GT	85
TT	128
GT	140
GG	328
TT	66
GT	201
TT	134
GT	206
GG	111
TT	180
GT	129
GT	42
TT	64
TT	262
GT	209
GT	362.32
GG	135
TT	94
GT	77
GT	205
GT	126
GG	291
GT	218
GG	118
GT	62
GG	175
GG	158
GT	105
TT	84
GT	128
GT	83
GG	188
GT	135
GT	68
TT	131
GT	104
GT	249
GG	184
GT	109
TT	213
GT	185
GT	266
GT	60
GT	144
GT	58
GT	219
TT	110
TT	127
GG	66
GT	235
GT	344
GT	134
TT	306
TT	172
GG	92
GT	154
GG	134
GT	184
GT	122
TT	230
TT	98
TT	359
GT	159
GG	109
TT	116
GT	86
GG	341
TT	97
GT	108
GT	198
GT	187
TT	185
GT	184
TT	276
GT	140
TT	149
GG	222
TT	94
GT	101
GT	362.32
TT	362.32
TT	72
GT	146
GT	234
GT	331
TT	156
GG	256
TT	61
GG	220
GG	115
GG	97
GG	115
GG	82
GT	130
TT	159
GT	181
GG	135
GT	142
TT	128
GG	85
TT	164
GG	111
GT	107
TT	172
GT	116
GT	235
TT	131
GT	70
GT	96
TT	186
GT	178
GG	68
GT	186
GG	202
GT	134
GT	296
TT	72
TT	103
GT	105
GT	131
GT	122
GT	362.32
GT	121
GT	164
TT	165
GT	111
TT	123
GT	37
GT	87
TT	125
GT	119
GG	69
GG	93
GT	326
GG	187
GT	92
GT	192
TT	78
GT	83
TT	246
TT	156
TT	353
TT	237
GG	216
GG	119
GG	141
GG	137
TT	205
GT	177
TT	60
GT	282
TT	127
GT	118
GT	53
GG	76
GT	143
GT	48
GG	85
GT	193
GT	42
GT	169
TT	68
TT	161
GT	92
GT	121
GT	139
GG	110
GG	113
GT	88
TT	132
TT	93
TT	101
GT	116
GT	133
GT	159
TT	81
GT	149
GT	238
GT	98
GT	111
GG	155
GG	99
GG	146
GT	187
GT	136
GT	44
TT	300
TT	39
GG	104
GT	78
GT	254
GT	96
GT	133
GT	319
GT	256
GT	169
TT	109
TT	320
TT	193
GT	244
GT	362.32
GG	108
GG	95
TT	153
GG	160
GT	119
GG	233
GT	140
GT	81
GT	362.32
GG	67
GT	103
TT	71
GG	63
GT	134
GG	33
GG	94
GG	85
GT	124
GT	63
TT	207
GT	104
TT	266
GT	219
GT	195
GT	265
GT	153
GG	111
GT	242
GT	53
GG	86
TT	186
GG	85
GG	109
GG	102
GT	109
GT	255
GG	137
GG	120
GG	362.32
TT	362
GT	104
GT	171
GG	58
GT	90
GT	132
GT	122
GT	206
GT	160
GG	100
TT	112
GG	228
GG	270
TT	140
GT	198
GT	83
GG	169
GT	131
TT	173
TT	253
GT	265
GT	40
TT	146
GG	106
TT	96
GG	156
GT	109
TT	119
GT	148
GT	94
GG	71
TT	102
TT	170
TT	96
GT	127
GG	362.32
GG	67
TT	62
GT	144
GT	269
TT	362.32
GT	90
GT	149
GG	73
GG	172
TT	172
GT	102
GT	313
TT	351
GT	60
GT	109
GT	270
GT	141
GT	219
TT	159
GG	117
GG	62
TT	265
GG	96
GG	129
GT	75
GT	126
TT	362.32
TT	156
TT	50
GG	41
TT	362.32
GT	162
GT	157
GT	348
GT	151
GG	124
GT	293
GT	165
GT	117
TT	160
GG	74
GT	177
GG	124
TT	93
GG	136
GT	138
TT	100
GT	53
GT	159
TT	362.32
GG	87
GG	99
TT	160
GG	220
GT	145
TT	124
TT	123
TT	176
TT	187
GG	110
TT	114
GT	107
GG	124
GG	115
GT	105
GG	109
GT	173
GG	162
GT	214
TT	65
TT	184
TT	113
GT	193
GG	99
TT	104
GT	106
GT	93
TT	180
GT	88
TT	166
GT	216
GT	90
GG	77
GT	59
TT	109
GG	111
TT	118
GG	92
TT	146
GG	171
GG	132
TT	153
GT	167
GT	267
GT	84
TT	116
GT	129
GT	129
TT	116
TT	257
GG	67
GG	175
