# Supplementary material for: Impact of Amerind ancestry and FADS genetic variation on omega-3 deficiency and cardiometabolic traits in Hispanic populations
Source: Commun Biol. 2021 Jul 28;4:918. doi: 10.1038/s42003-021-02431-4 (PMC8319323; doi:10.1038/s42003-021-02431-4)
Supplement: Supplementary file 3 — Supplementary Data 2 [file 42003_2021_2431_MOESM3_ESM.xlsx]

## Sheet: Sheet1
Fatty Acid	width_raw	freq_raw
EPA (% of Tatal Fatty Acid )	[0.126,0.376]	287
	(0.376,0.627]	423
	(0.627,0.879]	208
	(0.879,1.13]	93
	(1.13,1.38]	29
	(1.38,1.63]	21
	(1.63,1.88]	12
	(1.88,2.13]	9
	(2.13,2.38]	8
	(2.38,2.64]	3
	(2.64,2.89]	3
	(2.89,3.14]	0
	(3.14,3.39]	2
	(3.39,3.64]	1
	(3.64,3.89]	0
	(3.89.4.14]	0
	(4.14,4.39]	1
	(4.39,4.64]	1
	(4.64,4.89]	0
	(4.89,5.15]	0
	(5.15,5.4]	1
DPA (% of Tatal Fatty Acid )	[-0.049,0.049]	1
	(0.049,0.147]	0
	(0.147,0.245]	2
	(0.245,0.343]	1
	(0.343,0.441]	4
	(0.441,0.539]	28
	(0.539,0.637]	87
	(0.637,0.735]	159
	(0.735,0.833]	199
	(0.833,0.931]	232
	(0.931,1.03]	158
	(1.03,1.13]	111
	(1.13,1.23]	62
	(1.23,1.32]	27
	(1.32,1.42]	16
	(1.42,1.52]	7
	(1.52,1.62]	2
	(1.62,1.72]	4
	(1.81,1.91]	1
	(1.91,2.01]	1
DHA (% of Tatal Fatty Acid )	[0.203,0.61]	1
	(0.61,1.02]	4
	(1.02,1.42]	18
	(1.42,1.83]	73
	(1.83,2.24]	146
	(2.24,2.64]	178
	(2.64,3.05]	162
	(3.05,3.46]	151
	(3.46,3.86]	117
	(3.86,4.27]	70
	(4.27,4.68]	56
	(4.68,5.08]	35
	(5.08,5.49]	29
	(5.49,5.9]	17
	(5.9,6.3]	17
	(6.3,6.71]	16
	(6.71,7.12]	3
	(7.12,7.52]	2
	(7.52,7.93]	1
	(7.93,8.34]	4
	(8.34,8.74]	2
AA (% of Tatal Fatty Acid )	[2.45,3.43]	2
	(3.43,4.41]	1
	(4.41,5.39]	2
	(5.39,6.37]	8
	(6.37,7.35]	30
	(7.35,8.33]	95
	(8.33,9.31]	126
	(9.31,10.3]	175
	(10.3,11.3]	154
	(11.3,12.2]	140
	(12.2,13.2]	137
	(13.2,14.2]	94
	(14.2,15.2]	67
	(15.2,16.2]	37
	(16.2,17.1]	14
	(17.1,18.1]	12
	(18.1,19.1]	2
	(19.1,20.1]	4
	(20.1,21.1]	1
	(22.1,23]	1
*_raw: n-3 and n-6 PUFAs in MESA Hispanic participants
