# Supplementary material for: Impact of Amerind ancestry and FADS genetic variation on omega-3 deficiency and cardiometabolic traits in Hispanic populations
Source: Commun Biol. 2021 Jul 28;4:918. doi: 10.1038/s42003-021-02431-4 (PMC8319323; doi:10.1038/s42003-021-02431-4)
Supplement: Supplementary file 4 — Supplementary Data 3 [file 42003_2021_2431_MOESM4_ESM.xlsx]

## Sheet: Sheet1
Fatty Acid	width_win	freq_win
EPA (% of Tatal Fatty Acid )	[0.0962,0.16]	5
	(0.16,0.224]	33
	(0.224,0.288]	84
	(0.288,0.353]	118
	(0.353,0.417]	109
	(0.417,0.481]	114
	(0.481,0.545]	112
	(0.545,0.609]	102
	(0.609,0.673]	87
	(0.673,0.737]	61
	(0.737,0.801]	50
	(0.801,0.865]	37
	(0.865,0.93]	38
	(0.93,0.994]	22
	(0.994,1.06]	17
	(1.06,1.12]	22
	(1.12,1.19]	6
	(1.19,1.25]	10
	(1.25,1.31]	5
	(1.31,1.38]	8
	(1.38,1.44]	62
DPA (% of Tatal Fatty Acid )	[0.104,0.174]	1
	(0.174,0.243]	2
	(0.243, 0.313]	0
	(0.313,0.382]	2
	(0.382,0.452]	4
	(0.452,0.522]	18
	(0.522,0.591]	41
	(0.591,0.661]	82
	(0.661,0.73]	127
	(0.73,0.8]	128
	(0.8,0.869]	165
	(0.869,0.939]	153
	(0.939,1.01]	114
	(1.01,1.08]	96
	(1.08,1.15]	71
	(1.15,1.22]	37
	(1.22,1.29]	20
	(1.29,1.36]	14
	(1.36,1.43]	12
	(1.43,1.49]	7
	(1.49,1.56]	8
DHA (% of Tatal Fatty Acid )	[0.46,0.767]	1
	(0.767,1.07]	5
	(1.07,1.38]	13
	(1.38,1.69]	44
	(1.69,1.99]	91
	(1.99,2.3]	118
	(2.3,2.61]	132
	(2.61,2.91]	121
	(2.91,3.22]	130
	(3.22,3.53]	95
	(3.53,3.83]	96
	(3.83,4.14]	57
	(4.14,4.45]	43
	(4.45,4.75]	37
	(4.75,5.06]	27
	(5.06,5.37]	20
	(5.37,5.67]	18
	(5.67,5.98]	12
	(5.98,6.29]	14
	(6.29,6.59]	14
	(6.59,6.9]	14
AA (% of Tatal Fatty Acid )	[2.2,3.09]	1
	(3.09,3.97]	2
	(3.97,4.85]	0
	(4.85,5.73]	7
	(5.73,6.61]	6
	(6.61,7.5]	37
	(7.5,8.38]	93
	(8.38,9.26]	113
	(9.26,10.1]	153
	(10.1,11]	136
	(11,11.9]	135
	(11.9,12.8]	128
	(12.8,13.7]	106
	(13.7,14.5]	76
	(14.5,15.4]	49
	(15.4,16.3]	28
	(16.3,17.2]	12
	(17.2,18.1]	12
	(18.1,19]	2
	(19,19.8]	3
	(19.8,20.7]	3
*_win: n-3 and n-6 PUFAs in MESA Hispanic participants after winsorizing at median +/- 3.5 Median Absolute Deviation (MAD)
